# Supplementary material for: Overexpression of RuFLS2 Enhances Flavonol-Related Substance Contents and Gene Expression Levels
Source: Int J Mol Sci. 2022 Nov 17;23(22):14230. doi: 10.3390/ijms232214230 (PMC9699159; doi:10.3390/ijms232214230)
Supplement: Supplementary file 1 [file ijms-23-14230-s001.zip]

Archive with 1 entries (1 files):
- ijms-2019947-supplementary.pdf
